# Supplementary material for: A Deep Mining Strategy for Peptide Rapid Identification in Lactobacillus reuteri Based on LC–MS/MS Integrated with FBMN and De Novo Sequencing
Source: Metabolites. 2024 Aug 23;14(9):467. doi: 10.3390/metabo14090467 (PMC11434120; doi:10.3390/metabo14090467)
Supplement: Supplementary file 1 [file metabolites-14-00467-s001.zip]

Archive with 1 entries (1 files):
- metabolites-3167841-supplementary.pdf
